# Supplementary material for: Storage of Lithium-Ion by Phase Engineered MoO3 Homojunctions
Source: Nanomaterials (Basel). 2022 Oct 26;12(21):3762. doi: 10.3390/nano12213762 (PMC9655550; doi:10.3390/nano12213762)
Supplement: Supplementary file 1 [file nanomaterials-12-03762-s001.zip]

Archive with 1 entries (1 files):
- nanomaterials-1949664-supplementary.pdf
